# Supplementary material for: Flavin Adenine Dinucleotide (FAD) and Pyridoxal 5′-Phosphate (PLP) Bind to Sox9 and Alter the Expression of Key Pancreatic Progenitor Transcription Factors
Source: Int J Mol Sci. 2022 Nov 14;23(22):14051. doi: 10.3390/ijms232214051 (PMC9694089; doi:10.3390/ijms232214051)
Supplement: Supplementary file 1 [file ijms-23-14051-s001.zip]

Archive with 1 entries (1 files):
- ijms-2007661-supplementary.pdf
